# Supplementary material for: [1,2,4]Triazolo[3,4-b]benzothiazole Scaffold as Versatile Nicotinamide Mimic Allowing Nanomolar Inhibition of Different PARP Enzymes
Source: J Med Chem. 2023 Jan 4;66(2):1301–20. doi: 10.1021/acs.jmedchem.2c01460 (PMC9884089; doi:10.1021/acs.jmedchem.2c01460)
Supplement: Supplementary file 2 — jm2c01460_si_002.csv [file jm2c01460_si_002.csv]

Compound	SMILES	PARP2 (IC50 µM)	TNKS2 (IC50 µM)	PARP10 (IC50 µM)	PARP15 (IC50 µM)	Notes
1	CC1=CC=C2C(SC3=NN=CN32)=C1	4.0	5.3	3.2	3.2	Purchased from NCI DTP repository
2	C1(S2)=CC=CC=C1N3C2=NN=C3	5.3	2.5	>10	>10	>Denotes less than 50% inhibition in the reported highest concentration. >> Denotes no inhibition at the reported concentration.
3	CC1=CC=C(SC2=NN=CN23)C3=C1	1.5	0.95	10	6.6
4	CC1=C(SC2=NN=CN23)C3=CC=C1	8.3	3.8	3.4	7.1
5	CCC1=CC=C2C(SC3=NN=CN32)=C1	3.9	5.3	4.9	2.0
6	CC(C)C1=CC=C2C(SC3=NN=CN32)=C1	4.5	9.5	5.5	3.9
7	ClC1=CC=C2C(SC3=NN=CN32)=C1	2.4	10	> 10	7.0	>Denotes less than 50% inhibition in the reported highest concentration. >> Denotes no inhibition at the reported concentration.
8	CC1=C2C(SC3=NN=CN32)=CC(C)=C1	1.3	1.2	1.7	0.78	Purchased from Specs.
9	FC1=C2C(SC3=NN=CN32)=C(C)C=C1	6.9	5.4	5	6.9
10	COC1=CC=C(SC2=NN=CN23)C3=C1	4.7	1	1.8	7.1
11	COC1=CC=C2C(SC3=NN=CN32)=C1	8.8	5.5	6.5	4.0
12	COC1=C(SC2=NN=CN23)C3=CC=C1	>10	24	1.9	1.2	>Denotes less than 50% inhibition in the reported highest concentration. >> Denotes no inhibition at the reported concentration.
13	COC1=C2C(SC3=NN=CN32)=CC=C1	2.1	1	5.1	2.1
14	COC1=C2C(SC3=NN=CN32)=C(OC)C=C1	9.2	4	0.49	1.6
15	COC1=C(SC2=NN=CN23)C3=CC(OC)=C1	20	7.6	1.1	1.6
16	OC1=CC=C2C(SC3=NN=CN32)=C1	0.044	0.37	> 10	>10	>Denotes less than 50% inhibition in the reported highest concentration. >> Denotes no inhibition at the reported concentration.
17	OC1=C(SC2=NN=CN23)C3=CC=C1	29	17	>10	4.7
18	OC1=C2C(SC3=NN=CN32)=C(O)C=C1	0.24	3.1	0.32	0.29
19	OC1=NN=C2SC3=CC(C)=CC=C3N21	>100	>100	5.4	>10	>Denotes less than 50% inhibition in the reported highest concentration. >> Denotes no inhibition at the reported concentration.
20	SC1=NN=C2SC3=CC(C)=CC=C3N21	>10	>100	1.5	>10	>Denotes less than 50% inhibition in the reported highest concentration. >> Denotes no inhibition at the reported concentration.
21	NC1=NN=C2SC3=CC(C)=CC=C3N21	1.6	5.7	0.18	0.3	**Value for PARP10 limited by protein concentration used.
22	CC1=CC=C2C(SC3=NN=C(SC)N32)=C1	12	>100	3.7	>10	>Denotes less than 50% inhibition in the reported highest concentration. >> Denotes no inhibition at the reported concentration.
23	CC1=CC=C2C(SC3=NN=C(SCC4=CC=C(Cl)C=C4)N32)=C1	>100	>100	> 10	>10	>Denotes less than 50% inhibition in the reported highest concentration. >> Denotes no inhibition at the reported concentration.
24	CC1=CC=C2C(SC3=NN=C(NCC4=CC=C(Cl)C=C4)N32)=C1	2.9	>100	> 10	7.9	>Denotes less than 50% inhibition in the reported highest concentration. >> Denotes no inhibition at the reported concentration.
25	CC1=CC=C2C(SC3=NN=C(/N=C/C4=CC=C(Cl)C=C4)N32)=C1	70	>100	>> 10	>10	>Denotes less than 50% inhibition in the reported highest concentration. >> Denotes no inhibition at the reported concentration.
26	SC1=NN=C2SC3=C(OC)C=CC(OC)=C3N21	19	66	>> 10	>>10	>Denotes less than 50% inhibition in the reported highest concentration. >> Denotes no inhibition at the reported concentration.
27	NC1=NN=C2SC3=C(OC)C=CC(OC)=C3N21	10	10	0.12	0.12	Values for PARP10 and PARP15 limited by protein concentration used.
28	CSC1=NN=C2SC3=C(OC)C=CC(OC)=C3N21	8.4	>100	>> 10	>>10	>Denotes less than 50% inhibition in the reported highest concentration. >> Denotes no inhibition at the reported concentration.
29	O=C(C1=CC=C(Cl)C=C1)NC2=NN=C3SC4=C(OC)C=CC(OC)=C4N32	44	20	>> 10	7.9	>Denotes less than 50% inhibition in the reported highest concentration. >> Denotes no inhibition at the reported concentration.
30	CC(NC1=NN=C2SC3=C(OC)C=CC(OC)=C3N21)=O	53	>100	>> 10	>> 10	>Denotes less than 50% inhibition in the reported highest concentration. >> Denotes no inhibition at the reported concentration.
31	O=C(C(C)(C)C)NC1=NN=C2SC3=C(OC)C=CC(OC)=C3N21	97	>100	>> 10	>> 10	>Denotes less than 50% inhibition in the reported highest concentration. >> Denotes no inhibition at the reported concentration.
